# Supplementary material for: Moving Domain Computational Fluid Dynamics to Interface with an Embryonic Model of Cardiac Morphogenesis
Source: PLoS One. 2013 Aug 23;8(8):e72924. doi: 10.1371/journal.pone.0072924 (PMC3751826; doi:10.1371/journal.pone.0072924)
Supplement: Code S1 — Segmentation program for zebrafish heart images. This code is used to segment images of the zebrafish heart. Nodal points of the wall and outlets are created to allow for 2-D simulations, and all necessary information must be entered in the program. The program files must be placed in the same folder as the files for the images to be segmented. The user defines wall boundaries by picking points via "clicking" and finalizing by pressing "enter." Define the wall boundaries starting at the inlet and ending at the outlet, repeating twice for each image to define both sides of the wall. This program is used when there is both an inlet and outlet which need to be simulated. (ZIP) [file pone.0072924.s003.zip]

Archive with 3 entries (3 files):
- createCurve.m
- two_segV4.m
- two_smooth.m
