# Supplementary material for: Moving Domain Computational Fluid Dynamics to Interface with an Embryonic Model of Cardiac Morphogenesis
Source: PLoS One. 2013 Aug 23;8(8):e72924. doi: 10.1371/journal.pone.0072924 (PMC3751826; doi:10.1371/journal.pone.0072924)
Supplement: Code S1 — Segmentation program for zebrafish heart images. This code is used to segment images of the zebrafish heart. Nodal points of the wall and outlets are created to allow for 2-D simulations, and all necessary information must be entered in the program. The program files must be placed in the same folder as the files for the images to be segmented. The user defines wall boundaries by picking points via "clicking" and finalizing by pressing "enter." Define the wall boundaries starting at the inlet and ending at the outlet, repeating twice for each image to define both sides of the wall. This program is used when there is both an inlet and outlet which need to be simulated. (ZIP) [file pone.0072924.s003.zip › createCurve.m]

% This program takes in an array of points in a line, performs smoothing to
% create a spline, and then samples the spline into equal-distance points
% and returns those point coordinates
%
% Line sampling based on code found online in a forum response posted by 
% John D'Errico
% E-mail: woodchips@rochester.rr.com
%
% Inputs are the x,y coordinate arrays, and number of points to create for
% the curve

% For additional information, please see corresponding paper:
%
% 'Moving Domain Computational Fluid Dynamics to Interface with An Embryonic 
% Model of Cardiac Morphogenesis'
% by Juhyun Lee, Mahdi Esmaily-moghadam, Ethan Kung, Hung Cao, Tyler
% Beebe, Yury Miller, Beth L. Roman, Ching-Ling Lien, Neil C. Chi, Alison
% L. Marsden, and Tzung K. Hsiai


function output = createCurve(px, py, Nt)

% px = [22,26,34,43,51,52,46,35,26,19];
% py = [75,79,81,78,69,55,41,41,43,45];

px=px';  py=py';

smoothspline=rscvn([px; py;]);   %perform Hermite interpolation smoothing
points=fnplt(smoothspline);      %get resulting points from spline
px= points(1,:);  py=points(2,:);

% t is the cumulative arclength along the edges of the polygon.
t = cumsum(sqrt([0,diff(px(:)').^2] + [0,diff(py(:)').^2]));

% The total distance around the polygon is t(end)
tmax = t(end);

% create a piecewise linear spline for each of px and py,
% as a function of the cumulative chordwise arclength.
splx = mkpp(t,[diff(px(:))./diff(t'),px(1:(end-1))']);
sply = mkpp(t,[diff(py(:))./diff(t'),py(1:(end-1))']);

% now interpolate the polygon splines, splx and sply.
% Nt is the number of points to generate around the
% polygon. The first and last points should be replicates
% at least to within floating point trash.)
%Nt = 100;
tint = linspace(0,tmax,Nt);

qx = ppval(splx,tint);
qy = ppval(sply,tint);
output= [qx' qy'];

% % plot the polygon itself, as well as the generated points.
% plot(px,py,'k-v',qx,qy,'ro')
% grid on 
