# Supplementary material for: Moving Domain Computational Fluid Dynamics to Interface with an Embryonic Model of Cardiac Morphogenesis
Source: PLoS One. 2013 Aug 23;8(8):e72924. doi: 10.1371/journal.pone.0072924 (PMC3751826; doi:10.1371/journal.pone.0072924)
Supplement: Code S1 — Segmentation program for zebrafish heart images. This code is used to segment images of the zebrafish heart. Nodal points of the wall and outlets are created to allow for 2-D simulations, and all necessary information must be entered in the program. The program files must be placed in the same folder as the files for the images to be segmented. The user defines wall boundaries by picking points via "clicking" and finalizing by pressing "enter." Define the wall boundaries starting at the inlet and ending at the outlet, repeating twice for each image to define both sides of the wall. This program is used when there is both an inlet and outlet which need to be simulated. (ZIP) [file pone.0072924.s003.zip › two_segV4.m]

% This program is used to segment the images from the Zebrafish heart.
% Nodal points of the wall and outlets are created for 2D simulations
% Place this file in the same folder as the image files to be segmented
%
% Press any key to pick points, "enter" to finish.  Start at the inlet end of
% the wall and finish at the outlet end.  Do this twice for each image to pick 
% the two sides of the wall.
%
% Use this program to segment when there is both an inlet and an outlet
% that need to be simulated.  
%
% In this update, the .dat file is now generated by a separate script
% "two_smooth.m" after all of the .bdr files are produced and temporal
% smoothing can be performed across all the wall motion
%
% For additional information, please see corresponding paper:
%
% 'Moving Domain Computational Fluid Dynamics to Interface with An Embryonic 
% Model of Cardiac Morphogenesis'
% by Juhyun Lee, Mahdi Esmaily-moghadam, Ethan Kung, Hung Cao, Tyler
% Beebe, Yury Miller, Beth L. Roman, Ching-Ling Lien, Neil C. Chi, Alison
% L. Marsden, and Tzung K. Hsiai

close all
clear;  clc;


% --------- This is the information user needs to enter -----------
name= 'deadfish';  % Desired output file name
xscale= ?;     % Image scale: cm (or whatever unit using for simulation) per pixel
yscale= ?;      % Image scale: cm (or whatever unit using for simulation) per pixel
timescale= ?;  
outn=? ;  % set number of points for outlet
inn=?   ; % set number of points for inlet
walln=?;  % set # of points for each wall
fineneg=?;  % increase this number to get a coarser mesh.  Must be integer
nstep=? ;  % number of wall motion steps to construct
reframe=? ;  % reference frame (use frame with minimal ventricle width)
% ------------------------------------------------------------------


filelist= dir('*.jpg');
delete([name '.dat']);


temp=imread(filelist(1).name); %load one pic to get image size
figure('Position',[100 -200, length(temp(1,:,1))*3 length(temp(:,1,1))*3]); %enlarge pic by proportion 
button= 'No';
for k=1:numel(filelist)
    while length(button)==2
        temp=imread(filelist(k).name);
%        data=temp(:,:,1) ;   %need to do this for RGB images
        
        image(temp);  [x,y]=ginput;  % pick wall points
        n=length(x);  % # of user picked wall points
        
        image(temp);  [x2,y2]=ginput;  % pick wall points
        n2=length(x2);  % # of user picked wall points       
        
        % Generate outlet nodes
        inlet=[ x(1) y(1); x2(1) y2(1);];
        inlet= createCurve( inlet(:,1), inlet(:,2), inn+2);        
        outlet=[ x(n) y(n); x2(n2) y2(n2);];
        outlet= createCurve( outlet(:,1), outlet(:,2), outn+2);
        
        % Generate wall nodes from user picked nodes
        nodes= createCurve(x,y,walln);
        nodes=[nodes; createCurve(x2,y2,walln)];
        
        %         %let user see where points were picked
        %         temp= data;
        %         for i=1:n
        %             temp(uint16(y(i)), uint16(x(i)))=255;
        %         end
        
        %let user see the generated wall points
        for i=1:walln*2
            temp(uint16(nodes(i,2)), uint16(nodes(i,1)))=255;
        end
        
        %         %let user see where outlet points are
        %         for i=1:outn
        %             temp(uint16(outlet(i,2)), uint16(outlet(i,1)))=255;
        %         end
        image(temp);
        
        button = questdlg('Are the points satisfactory?');
    end
    
    
    % Write out wall/outlet results
    % ID= 1. Wall  2. Outlet  3.Shared/Out   4. Interior  5. Inlet  6.
    % Shared/In
    noden=zeros(walln,1) +1;  %dummy column for wall node ID
    noden(1)= 6;  noden(end)=3;  % shared nodes
    nodes= [nodes [noden; noden] ];   % wall nodes
    
    noden=zeros(outn,1) +2;  %dummy column for outlet node ID
    nodes= [ nodes; outlet(2:outn+1,:) noden];  %add outlet nodes
    noden=zeros(inn,1) +5;  %dummy column for inlet node ID
    nodes= [ nodes; inlet(2:inn+1,:) noden];  %add inlet nodes
    
    
    outfile= regexprep( filelist(k).name ,'\D','');  %extract # from string!! useful command
    csvwrite([num2str(outfile) '.bdr'], nodes);
    button= 'No';
    
    
    
    
    if k==reframe
        %csvwrite('init_wall',nodes(1:walln,1:2));   
        two_meshing_alt
        figure('Position',[100 -200, length(temp(1,:,1))*3 length(temp(:,1,1))*3]); %create seg figure again 
    end
    
            
end


%delete('init_wall');

two_smooth   %generate the wall motion .dat file
