# Supplementary material for: Moving Domain Computational Fluid Dynamics to Interface with an Embryonic Model of Cardiac Morphogenesis
Source: PLoS One. 2013 Aug 23;8(8):e72924. doi: 10.1371/journal.pone.0072924 (PMC3751826; doi:10.1371/journal.pone.0072924)
Supplement: Code S1 — Segmentation program for zebrafish heart images. This code is used to segment images of the zebrafish heart. Nodal points of the wall and outlets are created to allow for 2-D simulations, and all necessary information must be entered in the program. The program files must be placed in the same folder as the files for the images to be segmented. The user defines wall boundaries by picking points via "clicking" and finalizing by pressing "enter." Define the wall boundaries starting at the inlet and ending at the outlet, repeating twice for each image to define both sides of the wall. This program is used when there is both an inlet and outlet which need to be simulated. (ZIP) [file pone.0072924.s003.zip › two_smooth.m]

% This file reads in user-segmented wall motion information from .bdr files
% and smoothes the movements temporally.  Then writes out the smoothed
% displacement into a .dat file for simulation
% Added/corrected line (66) to remove missing nodes  5/7/2013
% Added check for empty .bdr element 5/6/2013
% For additional information, please see corresponding paper:
%
% 'Moving Domain Computational Fluid Dynamics to Interface with An Embryonic 
% Model of Cardiac Morphogenesis'
% by Juhyun Lee, Mahdi Esmaily-moghadam, Ethan Kung, Hung Cao, Tyler
% Beebe, Yury Miller, Beth L. Roman, Ching-Ling Lien, Neil C. Chi, Alison
% L. Marsden, and Tzung K. Hsiai


% need to set these values if using this file standalone
% these values MUST be the same as whatever used in the "segmentation" script
% ------------------------------------------------------------------
if ~exist('walln')
name= 'deadfish';  % Desired output file name
xscale= ?;     % Image scale: cm (or whatever unit using for simulation) per pixel
yscale= ?;      % Image scale: cm (or whatever unit using for simulation) per pixel
timescale= ?;  
walln=?;  % set # of points for each wall
nstep=? ;  % number of wall motion steps to construct
reframe=? ;  % reference frame (use frame with minimal ventricle width)
end
% ------------------------------------------------------------------


delete([name '.dat']);
bdrlist= dir('*.bdr');
nbdr= numel(bdrlist);   % number of bdr files


% read in all bdr information 
xcoord=zeros(walln*2,nbdr);
ycoord=zeros(walln*2,nbdr);
for nb=1:nbdr  %loop through all .bdr files

    if ~strcmp( bdrlist(nb).name, '.bdr' )  %what the hell, sometimes get a empty element in bdr list
    
time(nb)= str2num(regexprep( bdrlist(nb).name ,'\D',''));  %record current bdr timestamp
temp= load(bdrlist(nb).name);   %load current bdr

for i=1:walln*2   %read in all the x,y coordinate data - vertical points, horizontal time
   xcoord(i,nb)=temp(i,1);
   ycoord(i,nb)=temp(i,2);
end

    end

end


% Calculate smoothed curves of x and y coordinates
timeaxis = linspace(time(1), time(end), nstep);  %generate time axis for smoothed curve
outputx=zeros(walln*2, length(timeaxis));
outputy=zeros(walln*2, length(timeaxis));
for i=1:walln*2
outputx(i,:) = spline(time,xcoord(i,:),timeaxis);
outputy(i,:) = spline(time,ycoord(i,:),timeaxis);
end

% write out smoothed displacements
refx=xcoord(:,reframe);  %initial node position at time 0 for reference
refy=ycoord(:,reframe);

fid5=fopen([name '.dat'],'w');
fprintf(fid5,'%d %d\n',nstep,walln*2 - sum(deadNode(1:walln*2)) );  %print first line: num steps, num wall nodes

for nb=1:nstep
fprintf(fid5,'%.16f \n', (timeaxis(nb)-timeaxis(1))*timescale );  %print current time
for i=1:walln*2
    if deadNode(i) == 0  %skip the nodes that were removed during meshing
    xnew= ( outputx(i,nb)- refx(i) )*xscale;  %relative position compared to the initial location of the node
    ynew= (outputy(i,nb)- refy(i) )*yscale ;
    fprintf(fid5,'%.16f %.16f \n',ynew,xnew);
    end
end
end

fclose(fid5);
